# Supplementary material for: Multi-Omics Profiling Identifies Candidate Genes Controlling Seed Size in Peanut
Source: Plants (Basel). 2022 Nov 28;11(23):3276. doi: 10.3390/plants11233276 (PMC9740956; doi:10.3390/plants11233276)
Supplement: Supplementary file 1 [file plants-11-03276-s001.zip]

Archive with 2 entries (2 files):
- Supplemental figure.pdf
- Supplemental Table.pdf
